# Supplementary material for: IRGM1 supports host defense against intracellular bacteria through suppression of type I interferon in mice
Source: J Clin Invest. 2023 Nov 1;133(21):e171982. doi: 10.1172/JCI171982 (PMC10617763; doi:10.1172/JCI171982)
Supplement: Supporting data values [file jci-133-171982-s026.xlsx]

## Sheet: Fig. 1A
	Mycobaterial infection							Listeria infection							Salmonella infection
	Death day	WT	Irgm1-/-	Ifnar1-/-	Irgm1/Ifnar1-/-			moribund (>20% wt. loss) day	WT	Ifnar-/-	Irgm1-/-	Irgm1-/-Ifnar-/-			WT	Irgm1-/-	Irgm1-/-Ifnar-/-	Ifnar-/-
	44	0						4	1						0	2.92299	0	0
	44	0						10	0						0	2.1925	0	0
	44	0						10	0						3.00184	2.48714	1.79045	3.09147
	44	0						10	0						1.79461	2.95605	0	0
	44	0						10		0					2.8776	2.64737	0
	84	0						10		0						2.49167	2.19937
	84	0						10		0						3.52912	2.09567
	84	0						10		0						3.51479
	84	0						10		0						2.61112
	84	0						3			1
								3			1
	32		1					3			1
	31		1					3			1
	36		1					4			1
	36		1					10				0
	35		1					10				0
	38		1					10				0
	31		1					10				0
	44			0
	44			0
	44			0
	44			0
	84			0
	84			0
	84			0
	44				0
	44				0
	44				0
	44				0
	84				0
	84				0
	84				0
	84				0

## Sheet: Fig. 1C
		WT			Irgm1-/-			Irgm1-/-Ifnar-/-			Ifnar-/-
	Liver	851	889	507	13499	12077	7430	1176	879	952	1084	2020	1113

## Sheet: Fig. 1D
		WT								Irgm1-/-								Ifnar-/-								Irgm1-/-Ifnar-/-
	4 h	1.30103	2.83251	2.17609	2.43136	2.30103	2.17609	2.14613	2	3.09342	3.34242	2.85733	2.92942	2.89209	3.18752	2.89209	^	1.8451	1	2.51851	2.57978	2.66276	2.8451	1.47712	2.11394	2.07918	2.8451	1.60206	2	1.69897	2.04139	2.44716	1.47712
	D1	1	1.60206	1	2.17609	1.69897	1.8451	1		^	3.02119	3.24304	3.41996	3.27416	3.33244	3.15229		1	1.69897	1.69897	1.30103	2.17609	0	1		1.60206	1	1.30103	1	1.30103	1	1
	D3	2	0	0	2	0	3.07918	0	2.30103	4.25285	3.8451	3.11394	%	4.65897	4.57978	#	4.68305	*	*	*	*	0	0	0	0	0	2	0	0	0	0	0	0
	^	Mice turned out to be HET after re-genotyping of tails post-experiment.
	%	peritoneal CFU was too crowded and too many to count in the dilution range used.
	#	intestine accidentally breached during peritoneal lavage retrieval. Sample discarded.
	*	IFNAR KO mice were not available at the time of this experiment

## Sheet: Fig. 1E
		WT				Irgm1-/-				Irgm1-/-Ifnar-/-
		11.2	23.8	20.2	19.6	50.4	53.2	42.8	56.6	7.2	5	32	7

## Sheet: Fig. 1F
		WT	Irgm1-/-	Irgm1-/-Ifnar-/-
		25.6772	15.8774	15.431
		24.279	14.8037	15.3093
		9.72826	8.42246	16.0622
		11.2267	6.53902	11.7783
		21.3655	3.35492	18.6913
		39.801	14.2322	19.2423
		20.6105	13.1956	16.686
		16.4981	8.45669	13.3484
		20.5553	12.7797	21.6397
		25.5648	7.27737	12.9577
		29.1511	24.3	28.9559
		37.7022	23.75	35.1255
		39.1174	29.422	35.7413
		32.0894	23.7994	28.8943
		43.2518	30.7634	15.6982
		27.2248	19.5777	29.3569
		39.3858	26.4692	27.957
		30.619	23.6083	26.3916
		47.4401	20.7914	29.3893
		57.9439	14.1854	36.3088
		19.2107	16.3803	17.6844
		24.8164	13.2711	23.7751
		22.3316	7.12137	27.6884
		25.6821	17.0851	17.4244
		29.8789	15.5441	22.8002
		25.5041	13.2607	27.226
		25.7324	15.2194	26.0706
		24.8133	17.4092	27.9039
		19.1416	16.0834	25.9864
		17.9272	14.2523	24.33
		24.227	13.6227	21.6017
		24.8386	16.5295	29.3889

## Sheet: Fig. 1G
		WT										Irgm1-/-										Irgm1-/-Ifnar-/-										Ifnar-/-
	Neutrop.	0	0.19	0.58	2.39	0	0.19	0.58	2.01	1.67	1.2	1.08	1.15	1.1	^	0.65	1.16	1.5	4.76	3.68	0.53	0.4	0.24	0.82	4.92	6.4	1.44	2.6	2.35	5.17	1.46	0.18	0	0.23	2.74	5.1	2	2.5	5.57	2.53	0
	F4/80Hi	0.72	0.81	0.84	0.82	0.38	0.98	0.3	0.39	0.52	1.59	13	6.06	3.48	^	10.6	14.3	4.85	7.79	1.35	7.64	2.01	0.25	0.77	0.2	0.42	0.2	0.48	0.43	0.14	0.73	0.26	2.13	0.95	0.059	0.35	5.12	1.46	1.7	2.58	0.68
	^	Mouse turned out to be HET after re-genotyping of tails post-experiment.

## Sheet: Fig. 1H
		WT											Irgm1-/-											Irgm1-/-Ifnar-/-											Ifnar-/-
	4h	20.5	20.13	31.59	86.1	60.04	48.4	30.42	27.72	26.32	30.03		10	3.864	4.6	^	22.125	9.6	14.4	5.58	24.32	6.3		17.92	44.54	23.4	54.4	62.55	20.74	69.68	56.7	3.84	70.68		49.2	24.3	28.83	57.68	53.44	80.28	111.4	17.48	21.39	9.1
	D1	53.75	84	72.59	110.25	116.9	180	127.11	80.73	78.6	116.55	146.16	3610	3000.4	^	3180.8	3248.9	2755.3	2708.6	1660.5	4761.6	4669	3828	214.65	87.33	349.2	371.8	271	178.53	113.4	58	465.5	59.28	544	153.33	92.38	121.5	87.78	29.44	291.2	297.36	164.36	101.075	78.89	80
	D3	1045	900	1099	504	255.59	306.83	80.22	125.97				1742.4	1688	1887.6	4215	4288	%	2040	735				1152.6	636	*	763	559	1038.4	88.11	186.12				995.4	1305.4	640.21	469.53	655.2	139.2	48.72	108.46
			^	Mouse turned out to be HET after re-genotyping of tails post-experiment.
			*	not enough DKO mice during this experiment
			%	Mouse found dead

## Sheet: Fig. 1I
			WT											Irgm1-/-											Irgm1-/-Ifnar-/-											Ifnar-/-
		4 h	459.2	636.9	850.2	545.3	665	584	301.6	229.88	319.2	212.1		100.4	466.2	365.7	^	139.875	149.4	502	455.7	806.4	165.96		675.2	438.6	626.4	492	715.5	1054	293.8	156	374.4	193.42		598	552	539.4	537.6	470.4	561.6	54.4	206.08	134.78	87.85
		D1	782.6	369.5	290.97	23.31	154	16.5	18.81	294.3	348	287.7	256.2	2.736	4.212	^	4.2	0.901	3.776	2.726	0.14769	0.11346	0.4879	0.96	63	88.56	660	63.8	241	76.56	150.6	382.8	41.65	278.2	34.4	493.62	132.06	312.5		86.48	42.4	16.38	194.88	119.925	122.13	94.4
		D3	67.65	33.6	129.5	202.4	131.76	162.26	56.28	95.76				10.56	23.6	24.2	55.5	90.4	%	91.2	11.7				19.89	30	*	114.45	129.86	40.92	26.4	81.84				74.97	132.98	64.24	142.41	110.88	218.4	30.8	26.68
			^	Mouse turned out to be HET after re-genotyping of tails post-experiment.
			*	not enough DKO mice during this experiment
			%	Mouse found dead

## Sheet: Fig. 1K
			WT LysM-Cre-IfnarFx/Fx								WT LysM-Cre+IfnarFx/Fx								Irgm1-/-LysM-Cre-IfnarFx/Fx								Irgm1-/-LysM-Cre+IfnarFx/Fx
		PerC	2.63347	1.30103	3.34242	2.04139	2.9345	2.57978	2.77815		0	0	0	1.30103	1.30103	1.47712	1.90309	0	5.67943	5.97864	6.21748	6.02938	6.13354				4.5682	4.6721	5.04922	4.87506	4.47712	3.30103	4.70757	5.40483
		Liver	4.35218	6.23045	4.94939	4.19033	6.62531	6.66087	6.14613		3.30103	4.68574	5.90309	3.47712	4.54407	4.07918	4.60206	4.07918	8.62737	8.52634	8.52114	7.77452	7.15836				6.46982	8.38021	6.74819	7.17609	5.47712	5.95424	7.09691	6.79239
		Spleen	5.31387	4.62325	5.63347	5.20951	4.90309	4.54407	4.30103		4.47712	4.57978	3.90309	3.57978	4.65897	4.62737	4.4183	3.81954	7.97313	7.76343	7.55871	7.17609	6.77815				6.77815	7.66276	6.90309	6.44716	5.60206	5.60206	5.77815	6.69897

## Sheet: SFig. 1A
		Toxoplasma infection
		death day	WT	Irgm1-/-	Irgm1-/-Ifnar-/-	Ifnar-/-
		28	0
		28	0
		28	0
		28	0
		28	0
		28	0
		28	0
		28	0
		28	0
		8		1
		9		1
		9		1
		9		1
		11		1
		8			1
		9			1
		9			1
		10			1
		10			1
		10			1
		10			1
		10			1
		28			0
		11				1
		11				1
		13				1
		21				1
		21				1
		21				1
		28				0
		28				0

[truncated: 17 more sheets: SFig. 1B, SFig. 1E, SFig. 1G, SFig. 1H, SFig. 1I, SFig.2A, SFig. 2B, SFig. 3A, SFig. 3B, SFig. 3D, SFig. 3E, SFig. 3F, SFig. 4B, SFig. 4C, SFig. 4E, SFig, 4F, SFig. 4G]
